# Supplementary material for: S-Swin Transformer: simplified Swin Transformer model for offline handwritten Chinese character recognition
Source: PeerJ Comput Sci. 2022 Sep 20;8:e1093. doi: 10.7717/peerj-cs.1093 (PMC9575930; doi:10.7717/peerj-cs.1093)
Supplement: Supplemental Information 1 [file peerj-cs-08-1093-s001.zip]

Archive with 2 entries (2 files):
- model.py
- train.py
